# Supplementary material for: Potent Activity of a High Concentration of Chemical Ozone against Antibiotic-Resistant Bacteria
Source: Molecules. 2022 Jun 22;27(13):3998. doi: 10.3390/molecules27133998 (PMC9268618; doi:10.3390/molecules27133998)
Supplement: Supplementary file 1 [file molecules-27-03998-s001.zip]

Archive with 1 entries (1 files):
- molecules-1758239-supplementary.pdf
